# Supplementary material for: Cre-Mediated Stress Affects Sirtuin Expression Levels, Peroxisome Biogenesis and Metabolism, Antioxidant and Proinflammatory Signaling Pathways
Source: PLoS One. 2012 Jul 19;7(7):e41097. doi: 10.1371/journal.pone.0041097 (PMC3400606; doi:10.1371/journal.pone.0041097)
Supplement: Table S2 — List of Ingenuity Pathway Analysis (IPA® software) - alterations of canonical pathways. (XLS) [file pone.0041097.s007.xls]

## Sheet: Sheet0
Supporting Table S2	© 2000-2011 Ingenuity Systems, Inc. All rights reserved.
Ingenuity Canonical Pathways	-log(p-value)	Ratio	Molecules
Interferon Signaling	4,44E00	3,06E-01	IFIT3, OAS1, IFNB1, MX1, IFI35, STAT2, IRF9, PSMB8, STAT1, IFNA1/IFNA13, MED14
Activation of IRF by Cytosolic Pattern Recognition Receptors	3,99E00	2,05E-01	MAP2K4, MAPK8, IFNB1, IRF9, IKBKE, ADAR, IFNA1/IFNA13, TANK, IFIH1, IRF7, DDX58, MAPK10, STAT2, STAT1, IFIT2
PKCθ Signaling in T Lymphocytes	3,21E00	1,41E-01	VAV2, MAP2K4, HLA-DMA, MAPK1, CD3E, CHP, MAPK8, RAC1, HLA-DMB, IKBKE, MAP3K10, CAMK2A, POU2F1, CD80, MAP3K7, SOS1, HLA-DOB, MAP3K8, LCP2, PPP3CA
Antigen Presentation Pathway	3,07E00	2,33E-01	PSMB9, HLA-DMA, HLA-E, HLA-B, HLA-DOB, HLA-DMB, PSMB8, CD74, TAP2, TAPBP
GNRH Signaling	2,83E00	1,38E-01	MAP2K4, MAPK1, ITPR2, MAPK8, RAC1, LHB, PRKCZ, GNAI2, MAP3K10, GNAI3, CAMK2A, MAP3K7, SOS1, ITPR3, PRKAR1B, MAPK10, MAP3K8, DNM2, GNRHR, PRKCB
Role of JAK family kinases in IL-6-type Cytokine Signaling	2,6E00	2,59E-01	MAP2K4, MAPK1, IL6R, MAPK8, MAPK10, OSMR, STAT1
Calcium-induced T Lymphocyte Apoptosis	2,53E00	1,71E-01	HLA-DMA, CD3E, ITPR2, ITPR3, CHP, HLA-DOB, HLA-DMB, CAPN2, PRKCZ, PPP3CA, EP300, PRKCB
TNFR2 Signaling	2,3E00	2,12E-01	MAP2K4, TANK, NAIP, MAPK8, IKBKE, BIRC3, XIAP
Role of Pattern Recognition Receptors in Recognition of Bacteria and Viruses	2,12E00	1,49E-01	OAS1, OAS2, MAPK1, Oas1b, IFNB1, IFNA1/IFNA13, IFIH1, CLEC7A, IRF7, MBL2, DDX58, TLR7, TLR3
Role of NFAT in Cardiac Hypertrophy	2,12E00	1,16E-01	MAP2K4, HDAC8, MAPK1, ITPR2, CHP, SLC8A3, MAPK8, PLCL2, PRKCZ, EP300, GNAI2, TGFBR2, GNB1, PLCD1, GNAI3, CAMK2A, MAP3K7, SOS1, ITPR3, PRKAR1B, MAPK10, SLC8A1, PPP3CA, PRKCB
Leukocyte Extravasation Signaling	2,11E00	1,26E-01	MAP2K4, MAPK1, Cldn13, BCAR1, PRKCZ, CTNNA2, MMP25, MMP12, ACTA1, ITK, VAV2, ARHGAP6, MAPK8, RAC1, ITGAL, GNAI2, GNAI3, RAP1GAP, CLDN16, NCF2, MAPK10, GRLF1, CTNND1, ARHGAP8/PRR5-ARHGAP8, PRKCB
Regulation of IL-2 Expression in Activated and Anergic T Lymphocytes	2,07E00	1,46E-01	MAP2K4, VAV2, CD3E, MAPK1, CHP, MAPK8, RAC1, IKBKE, TGFBR2, CD80, SOS1, MAPK10, PPP3CA
iCOS-iCOSL Signaling in T Helper Cells	2,06E00	1,31E-01	HLA-DMA, CD3E, ITPR2, CHP, RAC1, IKBKE, HLA-DMB, ICOS, CAMK2A, CD80, ITPR3, HLA-DOB, IL2RA, PPP3CA, LCP2, ITK
GABA Receptor Signaling	2E00	1,61E-01	SLC6A11, GABRG3, GABRG2, UBQLN1, GABRB1, GABBR1, MYO5B, AP2S1, GABRA3
Type I Diabetes Mellitus Signaling	1,95E00	1,32E-01	MAP2K4, HLA-DMA, MAPK1, ICA1, CD3E, MAPK8, HLA-DMB, IKBKE, CD80, HLA-E, MAP3K7, MAPK10, HLA-B, HLA-DOB, MYO5B, STAT1
Nitrogen Metabolism	1,94E00	6,77E-02	PTPRG, DMGDH, ASPG, CA5A, CA6, LGSN, ADAR, TGM4, CPS1
Cdc42 Signaling	1,93E00	1,21E-01	VAV2, MAP2K4, HLA-DMA, MPRIP, MAPK1, CD3E, DIAPH3, EXOC1, MAPK8, HLA-DMB, MYL1, PRKCZ, H2-M1/H2-M9, HLA-E, APC2, H2-M2, MAPK10, HLA-B, HLA-DOB, PARD3, ITK
Glutamate Receptor Signaling	1,9E00	1,45E-01	GRM7, GNB1, GRIK5, GRID1, SLC17A7, SLC17A2, GRIA2, GRIP1, GRIA4, HOMER1
α-Adrenergic Signaling	1,74E00	1,24E-01	MAPK1, ITPR2, SLC8A3, PRKCZ, GNAI2, GNB1, GNAI3, PYGM, ITPR3, PRKAR1B, HLA-B, SLC8A1, PRKCB
CD28 Signaling in T Helper Cells	1,71E00	1,21E-01	MAP2K4, HLA-DMA, CD3E, ITPR2, CHP, MAPK8, RAC1, IKBKE, HLA-DMB, CD80, ITPR3, MAPK10, HLA-DOB, PPP3CA, LCP2, ITK
Role of RIG1-like Receptors in Antiviral Innate Immunity	1,64E00	1,6E-01	TANK, IFIH1, IRF7, DDX58, IFNB1, IKBKE, IFNA1/IFNA13, EP300
HGF Signaling	1,64E00	1,33E-01	MAP2K4, MAPK1, MAPK8, RAC1, PRKCZ, MET, MAP3K10, ELF3, MAP3K7, SOS1, MAPK10, MAP3K8, PRKCB, RAPGEF1
BMP signaling pathway	1,61E00	1,38E-01	MAP2K4, MAPK1, MAP3K7, SOS1, MAPK8, MAPK10, PRKAR1B, SMAD5, BMP6, XIAP, TAB1
Crosstalk between Dendritic Cells and Natural Killer Cells	1,59E00	1,34E-01	IL15, IFNB1, IFNA1/IFNA13, ITGAL, CSF2RB, CAMK2A, CD80, HLA-E, TLR7, HLA-B, TLR3, ACTA1, PVRL2
Glutamate Metabolism	1,57E00	8,97E-02	GSR, NADSYN1, MYO5B, LGSN, QARS, TGM4, CPS1
Cardiac Hypertrophy Signaling	1,55E00	1,06E-01	MAP2K4, MAPK1, ADRB3, EP300, GNB1, PLCD1, TGFBR2, MAP3K10, MTOR, MAP3K7, SOS1, PRKAR1B, PPP3CA, TAB1, IL6R, CHP, MAPK8, PLCL2, MYL1, CACNA1A, GNAI2, GNAI3, MAPK10, MAP3K8, RPS6KA1, GNAL
CREB Signaling in Neurons	1,53E00	1,04E-01	MAPK1, ITPR2, GRIA2, PLCL2, GRIA4, PRKCZ, EP300, GNB1, PLCD1, GNAI2, GRM7, GNAI3, GRIK5, CAMK2A, GRID1, SOS1, ITPR3, PRKAR1B, RPS6KA1, GNAL, PRKCB
SAPK/JNK Signaling	1,49E00	1,27E-01	MAP2K4, MAPK8, RAC1, MAP4K4, MAPK8IP1, GNB1, MAP3K10, MAP3K7, SOS1, ZAK, MAPK10, MAP4K5, TAB1
Synaptic Long Term Potentiation	1,48E00	1,23E-01	MAPK1, ITPR2, CHP, GRIA2, GRIA4, PRKCZ, EP300, GRM7, CAMK2A, ITPR3, PRKAR1B, RPS6KA1, PPP3CA, PRKCB
RAR Activation	1,45E00	1,1E-01	MAP2K4, NSD1, MAPK1, MAPK8, RAC1, SNW1, SMAD5, PRKCZ, EP300, CSF2RB, KAT2B, ADH7, DHRS9, MAPK10, IGFBP3, NCOA1, PRKAR1B, GTF2H1, RDH5, PRKCB
Toll-like Receptor Signaling	1,44E00	1,45E-01	MAP2K4, MAPK1, MAP3K7, TLR7, MAPK8, MAP4K4, TLR3, TAB1
IL-22 Signaling	1,44E00	2E-01	MAP2K4, MAPK1, MAPK8, MAPK10, STAT1
O-Glycan Biosynthesis	1,44E00	1,28E-01	ST6GALNAC1, GLT8D2, GALNT7, GALNT11, GALNT3, GALNT6
RANK Signaling in Osteoclasts	1,4E00	1,26E-01	MAP2K4, MAP3K10, MAPK1, MAP3K7, CHP, MAPK8, MAPK10, IKBKE, MAP3K8, BIRC3, XIAP, PPP3CA
Renin-Angiotensin Signaling	1,39E00	1,13E-01	MAP2K4, MAPK1, ITPR2, MAPK8, RAC1, PRKCZ, ITPR3, SOS1, MAPK10, PRKAR1B, PTGER2, STAT1, AGTR2, PRKCB
Germ Cell-Sertoli Cell Junction Signaling	1,37E00	1,14E-01	MAP2K4, MAPK1, MYO7A, PVRL3, MAPK8, RAC1, BCAR1, TGFBR2, MAP3K10, CTNNA2, SORBS1, MAP3K7, TUBA3E, MAPK10, MAP3K8, CLINT1, ACTA1, PVRL2, CTNND1
IL-17A Signaling in Gastric Cells	1,37E00	2E-01	MAP2K4, CXCL10, MAPK1, MAPK8, MAPK10
Apoptosis Signaling	1,37E00	1,26E-01	MAP2K4, ACIN1, NAIP, MAPK1, MAPK8, IKBKE, MAP4K4, CAPN2, RPS6KA1, BIRC3, XIAP, CAPN3
CCR5 Signaling in Macrophages	1,37E00	1,06E-01	MAP2K4, GNAI2, GNB1, GNAI3, CD3E, MAPK1, MAPK8, MAPK10, PRKCZ, PRKCB
Melatonin Signaling	1,37E00	1,3E-01	MAP2K4, PLCD1, GNAI2, GNAI3, CAMK2A, MAPK1, PRKAR1B, PLCL2, PRKCZ, PRKCB
PI3K/AKT Signaling	1,36E00	1,08E-01	MAPK1, PPP2CA, PPP2R2A, IKBKE, LIMS1, MAPK8IP1, PRKCZ, MTOR, FOXO3, PPM1L, SOS1, HLA-B, MAP3K8, Ywhaq, RHEB
Reelin Signaling in Neurons	1,35E00	1,34E-01	MAP2K4, MAP3K10, MAPK8, MAPK10, LRP8, ARHGEF3, DAB1, PAFAH1B1, RELN, MAPK8IP1, ITGAL
Role of Wnt/GSK-3β Signaling in the Pathogenesis of Influenza	1,35E00	1,34E-01	APC2, WNT2B, NCOA1, IFNB1, Ifnz (includes others), FZD9, LEF1, DVL3, TCF7L1, IFNA1/IFNA13, FZD2
Dendritic Cell Maturation	1,33E00	1,01E-01	MAP2K4, HLA-DMA, MAPK1, FCGR2A, IL15, MAPK8, IFNB1, HLA-DMB, IKBKE, IFNA1/IFNA13, COL1A1, CD80, HLA-B, MAPK10, HLA-DOB, STAT2, TLR3, STAT1, TAB1
Nicotinate and Nicotinamide Metabolism	1,3E00	9,56E-02	MAP2K4, GRK4, DAPK1, MAPK1, MAPK8, QPRT, PRKX, ADH7, NADSYN1, PNP, ART5, MAP3K8, NT5C1B
RhoA Signaling	1,3E00	1,24E-01	ARHGAP6, MYLK3, RAPGEF6, ANLN, MYL1, LPAR6, RAPGEF2, CIT, PPP1R12B, GRLF1, CDC42EP1, ACTA1, CDC42EP4, ARHGAP8/PRR5-ARHGAP8
IL-3 Signaling	1,29E00	1,35E-01	CSF2RB, MAPK1, SOS1, CHP, RAC1, STAT1, PRKCZ, PPP3CA, RAPGEF1, PRKCB
OX40 Signaling Pathway	1,28E00	1,22E-01	MAP2K4, HLA-DMA, H2-M1/H2-M9, CD3E, H2-M2, HLA-E, MAPK8, MAPK10, HLA-B, HLA-DOB, HLA-DMB
Molecular Mechanisms of Cancer	1,26E00	9,33E-02	MAP2K4, MAPK1, SMAD5, PRKCZ, EP300, TGFBR2, CTNNA2, NAIP, CAMK2A, MAP3K7, SUFU, SOS1, PRKAR1B, ARHGEF3, HIPK2, FZD2, BIRC3, TAB1, HAT1, MAPK8, RAC1, FZD9, AURKA, XIAP, GNAI2, GNAI3, CCND3, RABIF, MAPK10, LEF1, BMP6, GNAL, RAPGEF1, CTNND1, PRKCB
Thyroid Cancer Signaling	1,26E00	1,52E-01	PPARG, CXCL10, MAPK1, NTRK1, KLK2, LEF1, TCF7L1
Cell Cycle: G2/M DNA Damage Checkpoint Regulation	1,26E00	1,43E-01	KAT2B, WEE1, CUL1, Ywhaq, RPS6KA1, PRKCZ, EP300
IL-1 Signaling	1,24E00	1,12E-01	MAP2K4, GNAI2, GNB1, GNAI3, MAPK1, MAP3K7, MAPK8, MAPK10, PRKAR1B, IKBKE, GNAL, TAB1
IL-15 Production	1,19E00	1,56E-01	IL15, IFNB1, STAT1, IFNA1/IFNA13, PRKCZ
Nur77 Signaling in T Lymphocytes	1,19E00	1,27E-01	HLA-DMA, CD80, CD3E, CHP, HLA-DOB, HLA-DMB, PPP3CA, EP300
Tight Junction Signaling	1,18E00	1,1E-01	CSTF1, TJP2, PPP2R2A, PPP2CA, PVRL3, RAC1, Cldn13, MYL1, PRKCZ, TGFBR2, EPB41, CLDN16, PPM1L, PRKAR1B, CSTF2, MAGI2, ACTA1, PVRL2
EGF Signaling	1,18E00	1,35E-01	MAP2K4, MAPK1, ITPR2, SOS1, ITPR3, MAPK8, STAT1
cAMP-mediated signaling	1,17E00	1,06E-01	GRK4, RGS18, MAPK1, HTR5A, MC3R, GABBR1, PDE4B, PDE4D, ADRB3, FPR1, GRM7, GNAI2, GPER, P2RY14, CAMK2A, RAP1GAP, PDE1B, PRKAR1B, PTGER2, RPS6KA1, AGTR2, PPP3CA, PKIG
Wnt/β-catenin Signaling	1,15E00	1,1E-01	SOX4, SOX7, FRZB, PPP2R2A, PPP2CA, WNT2B, FZD9, TCF7L1, EP300, TGFBR2, WIF1, MAP3K7, APC2, PPM1L, TLE3, LEF1, DVL3, FZD2, TAB1
TNFR1 Signaling	1,13E00	1,35E-01	MAP2K4, TANK, NAIP, MAPK8, IKBKE, BIRC3, XIAP
4-1BB Signaling in T Lymphocytes	1,13E00	1,47E-01	MAP2K4, MAPK1, MAPK8, MAPK10, IKBKE
PTEN Signaling	1,11E00	1,06E-01	MAPK1, RAC1, IKBKE, FOXG1, BCAR1, PRKCZ, TGFBR2, SOS1, NTRK1, FOXO3, PDGFRA, INSR, MAGI2
Factors Promoting Cardiogenesis in Vertebrates	1,1E00	1,16E-01	TGFBR2, MAP3K7, CER1, FZD9, LEF1, TCF7L1, SMAD5, BMP6, FZD2, PRKCZ, PRKCB
Calcium Signaling	1,09E00	9,31E-02	TNNT1, HDAC8, MAPK1, ITPR2, CHP, SLC8A3, GRIA2, GRIA4, CHRND, MYL1, EP300, CAMK2A, HTR3A, ITPR3, PRKAR1B, SLC8A1, PPP3CA, ACTA1, ATP2B4
fMLP Signaling in Neutrophils	1,09E00	1,02E-01	MAPK1, ITPR2, CHP, RAC1, PRKCZ, FPR1, GNAI2, GNB1, GNAI3, NCF2, ITPR3, PPP3CA, PRKCB
Death Receptor Signaling	1,08E00	1,25E-01	MAP2K4, TANK, NAIP, MAPK8, IKBKE, MAP4K4, BIRC3, XIAP
Amyotrophic Lateral Sclerosis Signaling	1,08E00	1,02E-01	NAIP, GRIK5, GRID1, RAC1, GRIA2, CAPN2, BIRC3, GRIA4, XIAP, PPP3CA, CACNA1A, CAPN3
Role of NFAT in Regulation of the Immune Response	1,08E00	9,55E-02	HLA-DMA, MAPK1, CD3E, FCGR2A, ITPR2, CHP, HLA-DMB, IKBKE, GNAI2, GNB1, GNAI3, CD80, SOS1, ITPR3, HLA-DOB, GNAL, PPP3CA, LCP2, ITK
Agrin Interactions at Neuromuscular Junction	1,07E00	1,3E-01	MAP2K4, MAPK1, MAPK8, MAPK10, RAC1, DAG1, ERBB2, ITGAL, ACTA1
G-Protein Coupled Receptor Signaling	1,07E00	9,3E-02	GCGR, GPR6, MAPK1, GPR149, GPR162, PDE4D, ADRB3, CAMK2A, FZD2, GRK4, MAS1, GPR45, GPR139, FZD9, PDE4B, FPR1, GPR146, GRM7, RAP1GAP, PDE1B, P2RY1, RPS6KA1, PTGER2, PTAFR, AGTR2, GNRHR, RGS18, HTR5A, QRFPR, MC3R, GPR19, GPR21, GPR75, GPR3, GPR182, SOS1, PRKAR1B, GPR172B, AVPR1B, GABBR1, IKBKE, PCNX, GPR37L1, GNAI2, LPAR6, GPER, P2RY14, MAP3K8, PRKCB
T Helper Cell Differentiation	1,04E00	1,25E-01	TGFBR2, ICOS, HLA-DMA, CD80, IL6R, HLA-DOB, IL2RA, HLA-DMB, STAT1
PI3K Signaling in B Lymphocytes	1,04E00	1,05E-01	VAV2, MAPK1, ITPR2, CHP, RAC1, IKBKE, PLCL2, PRKCZ, PLCD1, CAMK2A, FOXO3, ITPR3, PPP3CA, PRKCB, CR2
IL-12 Signaling and Production in Macrophages	1,04E00	9,77E-02	MAP2K4, PPARG, MAPK1, MAPK8, IKBKE, IFNA1/IFNA13, PRKCZ, EP300, NCOA1, MAPK10, MAP3K8, STAT1, PRKCB
Role of Osteoblasts, Osteoclasts and Chondrocytes in Rheumatoid Arthritis	1,03E00	9,62E-02	MAP2K4, SPP1, MAPK1, FRZB, CHP, WNT2B, MAPK8, FZD9, IKBKE, SMAD5, TCF7L1, XIAP, COL1A1, NAIP, WIF1, APC2, MAP3K7, MAPK10, LEF1, BMP6, BIRC3, FZD2, PPP3CA
Neuropathic Pain Signaling In Dorsal Horn Neurons	1,03E00	1,11E-01	PLCD1, GRM7, CAMK2A, MAPK1, ITPR2, ITPR3, PRKAR1B, GRIA2, PLCL2, GRIA4, PRKCZ, PRKCB
Basal Cell Carcinoma Signaling	1,01E00	1,23E-01	APC2, SUFU, WNT2B, FZD9, LEF1, DVL3, TCF7L1, BMP6, FZD2
Glycosaminoglycan Degradation	1E00	8,57E-02	SULF1, CSMD3, HEXA, COASY, AFP, GLB1L2
Synaptic Long Term Depression	9,91E-01	9,76E-02	MAPK1, PPP2CA, ITPR2, PPP2R2A, GRIA2, GRIA4, PRKCZ, WISP2, GNAI2, GRM7, GNAI3, GRID1, PPM1L, ITPR3, GNAL, PRKCB
C21-Steroid Hormone Metabolism	9,9E-01	5,71E-02	AKR1D1, Hsd3b3, HSD11B2, HSD11B1
Glycosphingolipid Biosynthesis - Ganglioseries	9,87E-01	7,94E-02	GLT8D2, ST8SIA1, ST6GALNAC2, HEXA, GLB1L2
CD27 Signaling in Lymphocytes	9,85E-01	1,23E-01	MAP2K4, MAP3K10, MAP3K7, MAPK8, MAPK10, IKBKE, MAP3K8
CTLA4 Signaling in Cytotoxic T Lymphocytes	9,69E-01	1,12E-01	HLA-DMA, CD80, CD3E, PPP2CA, PPP2R2A, PPM1L, HLA-DOB, HLA-DMB, AP2S1, LCP2, AP1G1
Endometrial Cancer Signaling	9,51E-01	1,23E-01	CTNNA2, MAPK1, APC2, SOS1, FOXO3, LEF1, ERBB2
Butanoate Metabolism	9,49E-01	6,06E-02	SDHA, ALDH1B1, ECHS1, NLGN1, ALDH3A2, OXCT1, MYO5B, ILVBL
Complement System	9,43E-01	1,43E-01	MBL2, CFB, CFI, C2, CR2
Role of JAK1, JAK2 and TYK2 in Interferon Signaling	9,37E-01	1,48E-01	IFNB1, STAT2, STAT1, IFNA1/IFNA13
TGF-β Signaling	9,34E-01	1,12E-01	MAP2K4, TGFBR2, MAPK1, MAP3K7, SOS1, MAPK8, SMAD5, TFE3, TAB1, EP300
Androgen and Estrogen Metabolism	9,34E-01	7,41E-02	SULF1, CYP7B1, AKR1D1, DHRS9, SRD5A1, Hsd3b3, PRMT5, FTSJ1, HSD11B2, HSD11B1
14-3-3-mediated Signaling	9,25E-01	1,09E-01	MAP2K4, MAPK1, MAPK8, PLCL2, PRKCZ, PLCD1, TUBA3E, MAPK10, Ywhaq, RPS6KA1, PDCD6IP, SNCA, PRKCB
LPS-stimulated MAPK Signaling	9,25E-01	1,1E-01	MAP2K4, MAPK1, MAP3K7, MAPK8, MAPK10, RAC1, IKBKE, PRKCZ, PRKCB
IL-6 Signaling	9,2E-01	1,1E-01	MAP2K4, COL1A1, MAPK1, MAP3K7, IL6R, SOS1, MAPK8, MAPK10, IKBKE, MAP4K4, TAB1
Hepatic Cholestasis	9,17E-01	8,67E-02	MAP2K4, CYP7B1, TJP2, GCGR, MAPK8, SLCO1A2, IKBKE, PRKCZ, FABP6, MAP3K7, SLC10A2, MAPK10, PRKAR1B, INSR, PRKCB
Protein Ubiquitination Pathway	9,07E-01	9,52E-02	USP18, HSPA1A/HSPA1B, CUL1, UBE2D2, PSMD9, DNAJC13, PSMB8, USP48, DNAJB13, USP8, HLA-B, BIRC3, PSMB9, USP15, UBE4B, UBE2L6, XIAP, USP26, UBE2G2, USP29, BAP1, DNAJB6, TAP2, USP25, DNAJB5, TCEB1
Oncostatin M Signaling	9,01E-01	1,43E-01	MAPK1, SOS1, OSMR, CHI3L1, STAT1
Inhibition of Angiogenesis by TSP1	9,01E-01	1,28E-01	MAP2K4, TGFBR2, MAPK1, MAPK8, MAPK10
PPAR Signaling	8,97E-01	1,04E-01	PPARG, MAPK1, MAP3K7, SOS1, NCOA1, PDGFRA, IKBKE, MAP4K4, INSR, TAB1, EP300
Bile Acid Biosynthesis	8,87E-01	6,54E-02	ALDH1B1, ADH7, CYP7B1, AKR1D1, DHRS9, SRD5A1, ALDH3A2
Glucocorticoid Receptor Signaling	8,8E-01	8,81E-02	MAP2K4, MAPK1, CD3E, HSPA1A/HSPA1B, PRL, PBX1, EP300, TGFBR2, MAP3K7, FOXO3, SOS1, SUMO1, STAT1, PPP3CA, TAB1, CREBZF, CHP, MAPK8, RAC1, IKBKE, MED14, KAT2B, POU2F1, NCOA1, MAPK10, GTF2H1
T Cell Receptor Signaling	8,52E-01	1,01E-01	MAP2K4, VAV2, CD3E, MAPK1, SOS1, MAPK8, RAC1, IKBKE, LCP2, PPP3CA, ITK
Antiproliferative Role of TOB in T Cell Signaling	8,42E-01	1,54E-01	TGFBR2, MAPK1, CUL1, RPS6KA1
Role of PI3K/AKT Signaling in the Pathogenesis of Influenza	8,35E-01	1,07E-01	GNAI2, KPNA3, GNAI3, MAPK1, IFNB1, Ifnz (includes others), IFNA1/IFNA13, PLAC8
CXCR4 Signaling	8,26E-01	9,47E-02	MAP2K4, MAPK1, ITPR2, MAPK8, RAC1, BCAR1, MYL1, PRKCZ, GNAI2, GNB1, GNAI3, ITPR3, MAPK10, ELMO2, GNAL, PRKCB
p70S6K Signaling	8,24E-01	1E-01	MAPK1, PPP2CA, PPP2R2A, PLCL2, PRKCZ, PLCD1, GNAI2, GNAI3, MTOR, PPM1L, SOS1, Ywhaq, PRKCB
AMPK Signaling	8,24E-01	8,48E-02	MAPK1, PPP2CA, PPP2R2A, CPT1B, STRADA, PPM1G, ADRB3, KAT2B, MTOR, FASN, PPM1L, PRKAR1B, HLA-B, INSR
Integrin Signaling	8,23E-01	9,57E-02	MAP2K4, TSPAN5, ARHGAP26, MAPK1, ASAP1, ITGA8, RAC1, MYLK3, MAPK8, TSPAN2, LIMS1, ITGAL, BCAR1, GRB7, SOS1, PPP1R12B, CAPN2, ACTA1, CAPN3, RAPGEF1
Graft-versus-Host Disease Signaling	8,22E-01	1,2E-01	HLA-DMA, CD80, HLA-E, HLA-B, HLA-DOB, HLA-DMB
Pathogenesis of Multiple Sclerosis	8,11E-01	2,22E-01	CXCL10, CXCL9
Production of Nitric Oxide and Reactive Oxygen Species in Macrophages	8,09E-01	8,56E-02	MAP2K4, MAPK1, PPP2CA, PPP2R2A, MAPK8, RAC1, IKBKE, PRKCZ, MAP3K10, MAP3K7, NCF2, PPM1L, MAPK10, MAP3K8, STAT1, PRKCB
B Cell Receptor Signaling	8,07E-01	9,68E-02	VAV2, MAP2K4, MAPK1, FCGR2A, MAPK8, RAC1, IKBKE, MAP3K10, MTOR, CAMK2A, MAP3K7, SOS1, MAP3K8, PPP3CA, PRKCB
Glycosphingolipid Biosynthesis - Globoseries	7,98E-01	9,09E-02	GLT8D2, ST8SIA1, HEXA, B3GALNT1
G Beta Gamma Signaling	7,92E-01	8,55E-02	GNAI2, GNB1, GNAI3, MAPK1, SOS1, PRKAR1B, PRKCZ, GNAL, DNM2, PRKCB
Autoimmune Thyroid Disease Signaling	7,9E-01	9,84E-02	HLA-DMA, CD80, HLA-E, HLA-B, HLA-DOB, HLA-DMB
IL-10 Signaling	7,84E-01	1,03E-01	MAP2K4, MAPK1, FCGR2A, MAP3K7, MAPK8, IKBKE, MAP4K4, TAB1
Parkinson's Signaling	7,83E-01	1,67E-01	MAPK1, MAPK8, SNCA
Endoplasmic Reticulum Stress Pathway	7,83E-01	1,67E-01	MBTPS1, MAPK8, MBTPS2
Acute Phase Response Signaling	7,8E-01	9,55E-02	MAP2K4, ORM1/ORM2, MAPK1, IL6R, MAPK8, IKBKE, PLG, HP, MTOR, MBL2, MAP3K7, SOS1, CFB, OSMR, SAA1, C2, TAB1
Cholecystokinin/Gastrin-mediated Signaling	7,68E-01	1,04E-01	MAP2K4, MAPK1, ITPR2, SOS1, ITPR3, MAPK8, MAPK10, EPHA4, BCAR1, PRKCZ, PRKCB
Androgen Signaling	7,67E-01	8,33E-02	GNAI2, GNB1, GNAI3, KAT2B, MAPK1, NCOA1, PRKAR1B, GTF2H1, PRKCZ, GNAL, EP300, PRKCB
Neurotrophin/TRK Signaling	7,59E-01	1,04E-01	MAP2K4, MAPK1, SOS1, NTRK1, MAPK8, KLK2, RPS6KA1, FRS2
Valine, Leucine and Isoleucine Degradation	7,59E-01	7,21E-02	ALDH1B1, ADH7, ECHS1, PCCA, HIBADH, ALDH3A2, OXCT1, IVD
April Mediated Signaling	7,54E-01	1,16E-01	MAP2K4, MAPK1, MAPK8, MAPK10, IKBKE
Communication between Innate and Adaptive Immune Cells	7,49E-01	9,17E-02	CXCL10, CD80, HLA-E, IL15, TLR7, HLA-B, IFNB1, IGHA1, TLR3, IFNA1/IFNA13
Induction of Apoptosis by HIV1	7,44E-01	1,08E-01	MAP2K4, NAIP, MAPK8, MAPK10, IKBKE, BIRC3, XIAP
PDGF Signaling	7,12E-01	1,01E-01	MAP2K4, ABL2, MAPK1, SOS1, MAPK8, PDGFRA, STAT1, PRKCB
IL-8 Signaling	6,91E-01	8,81E-02	MAP2K4, ANGPT2, MAPK1, MAPK8, RAC1, IKBKE, MAP4K4, PRKCZ, GNB1, GNAI2, GNAI3, MTOR, CCND3, NCF2, MAPK10, CR2, PRKCB
Role of PKR in Interferon Induction and Antiviral Response	6,9E-01	1,09E-01	MAP3K7, IFNB1, IKBKE, TLR3, STAT1
B Cell Activating Factor Signaling	6,9E-01	1,11E-01	MAP2K4, MAPK1, MAPK8, MAPK10, IKBKE
Mechanisms of Viral Exit from Host Cells	6,9E-01	1,11E-01	SH3GL3, PDCD6IP, PRKCZ, ACTA1, PRKCB
N-Glycan Degradation	6,82E-01	1,33E-01	MAN1A1, HEXA, NEU3, GLB1L2
Intrinsic Prothrombin Activation Pathway	6,82E-01	1,18E-01	COL1A1, SERPINC1, F9, KLK2
ERK5 Signaling	6,7E-01	1,09E-01	NTRK1, FOXO3, MAP3K8, Ywhaq, RPS6KA1, PRKCZ, ELK4
GM-CSF Signaling	6,7E-01	1,04E-01	CSF2RB, CAMK2A, MAPK1, SOS1, STAT1, PPP3CA, PRKCB
MIF Regulation of Innate Immunity	6,6E-01	1E-01	MAP2K4, MAPK1, MAPK8, MAPK10, CD74
Aminoacyl-tRNA Biosynthesis	6,6E-01	5,95E-02	CARS, FARS2, LARS2, TARS, QARS
CNTF Signaling	6,5E-01	1,09E-01	LIFR, MTOR, MAPK1, SOS1, RPS6KA1, STAT1
CD40 Signaling	6,47E-01	1E-01	MAP2K4, TANK, MAPK1, MAP3K7, MAPK8, MAPK10, IKBKE
IL-17A Signaling in Airway Cells	6,47E-01	9,72E-02	MAP2K4, MAPK1, MAP3K7, MAPK8, MAPK10, IKBKE, CXCL6
mTOR Signaling	6,27E-01	8,64E-02	MAPKAP1, MAPK1, PPP2CA, PPP2R2A, RAC1, EIF4A2, PRKCZ, MTOR, EIF3D, PPM1L, INSR, RPS6KA1, RHEB, PRKCB
Histidine Metabolism	6,26E-01	5E-02	ALDH1B1, CYP7B1, ALDH3A2, PRMT5, FTSJ1, ABP1
β-alanine Metabolism	6,26E-01	6,12E-02	ALDH1B1, ECHS1, ALDH3A2, MYO5B, ABP1, IVD
Aminophosphonate Metabolism	6,16E-01	6,15E-02	CEPT1, CDS1, PRMT5, FTSJ1
PPARα/RXRα Activation	6,16E-01	8,7E-02	MAP2K4, MAPK1, MAPK8, IKBKE, MAP4K4, PLCL2, EP300, TGFBR2, PLCD1, CHD5, MAP3K7, FASN, SOS1, PRKAR1B, INSR, PRKCB
NF-κB Signaling	6,16E-01	9,14E-02	SIGIRR, MAPK8, MAP4K4, PRKCZ, EP300, TGFBR2, TANK, MAP3K7, NTRK1, TLR7, PDGFRA, MAP3K8, INSR, TLR3, TAB1, PRKCB
Cleavage and Polyadenylation of Pre-mRNA	6,14E-01	1,67E-01	CSTF1, CSTF2
FAK Signaling	6,1E-01	8,82E-02	ARHGAP26, MAPK1, ASAP1, SOS1, RAC1, CAPN2, BCAR1, ACTA1, CAPN3
Colorectal Cancer Metastasis Signaling	6,08E-01	8,56E-02	MAP2K4, MAPK1, WNT2B, IL6R, MAPK8, RAC1, FZD9, TCF7L1, TGFBR2, GNB1, ARRB1, MMP25, SOS1, MAPK10, TLR7, PRKAR1B, LEF1, PTGER2, TLR3, MMP12, STAT1, FZD2
Cytotoxic T Lymphocyte-mediated Apoptosis of Target Cells	6,06E-01	9,88E-02	HLA-DMA, H2-M1/H2-M9, CD3E, H2-M2, HLA-E, HLA-B, HLA-DOB, HLA-DMB
Maturity Onset Diabetes of Young (MODY) Signaling	6,05E-01	9,68E-02	FOXA2, INSR, CACNA1A
Polyamine Regulation in Colon Cancer	6,05E-01	1,03E-01	PPARG, MXD1, ODC1
Role of IL-17A in Arthritis	6,02E-01	9,52E-02	MAP2K4, MAPK1, MAPK8, MAPK10, RPS6KA1, CXCL6
Acute Myeloid Leukemia Signaling	5,86E-01	9,76E-02	MAP2K4, CSF2RB, MTOR, MAPK1, SOS1, KIT, LEF1, TCF7L1
TWEAK Signaling	5,85E-01	1,05E-01	NAIP, IKBKE, BIRC3, XIAP
Huntington's Disease Signaling	5,68E-01	8,4E-02	MAP2K4, SDHA, HDAC8, MAPK1, HSPA1A/HSPA1B, SH3GL3, MAPK8, PRKCZ, EP300, GNB1, MAP3K10, MTOR, CPLX2, NTRK1, SOS1, CAPN2, SNCA, DNM2, CAPN3, PRKCB
VDR/RXR Activation	5,68E-01	9,88E-02	CXCL10, SPP1, MXD1, NCOA1, IGFBP3, PRKCZ, EP300, PRKCB
Allograft Rejection Signaling	5,68E-01	8,79E-02	HLA-DMA, H2-M1/H2-M9, CD80, H2-M2, HLA-E, HLA-B, HLA-DOB, HLA-DMB
Role of IL-17A in Psoriasis	5,63E-01	1,54E-01	S100A9, CXCL6
Valine, Leucine and Isoleucine Biosynthesis	5,63E-01	4,55E-02	LARS2, ILVBL
Urea Cycle and Metabolism of Amino Groups	5,56E-01	5E-02	C14orf148, NAGS, CPS1, ODC1
Protein Kinase A Signaling	5,55E-01	8,36E-02	MAPK1, MYLK3, PDE4D, PRKCZ, GNB1, PLCD1, TGFBR2, CAMK2A, HLA-B, PRKAR1B, Ywhaq, PPP3CA, ITPR2, CHP, PDE4B, TCF7L1, PLCL2, ANAPC13, MYL1, GNAI2, GNAI3, PYGM, ITPR3, PDE1B, ADD1, LEF1, PRKCB
Role of Oct4 in Mammalian Embryonic Stem Cell Pluripotency	5,54E-01	1,11E-01	NR6A1, SPP1, FOXA2, TDRD7, IGF2BP1
Arginine and Proline Metabolism	5,49E-01	4,37E-02	FAAH, ALDH1B1, P4HB, ALDH3A2, C14orf148, ABP1, CPS1, ODC1
PXR/RXR Activation	5,42E-01	7,95E-02	ALDH3A2, FOXO3, NCOA1, PRKAR1B, INSR, PAPSS2, ABCB9
Lysine Degradation	5,35E-01	4,41E-02	ALDH1B1, NSD1, ECHS1, SUV39H2, ALDH3A2, SETD7
Natural Killer Cell Signaling	5,34E-01	9,09E-02	VAV2, KLRC2, MAPK1, SOS1, RAC1, KLRA1, Klra4 (includes others), PRKCZ, LCP2, PRKCB
Fc Epsilon RI Signaling	5,34E-01	9,01E-02	MAP2K4, VAV2, MAPK1, SOS1, MAPK8, MAPK10, RAC1, PRKCZ, LCP2, PRKCB
Type II Diabetes Mellitus Signaling	5,29E-01	6,88E-02	MAP2K4, PPARG, MTOR, MAPK1, MAP3K7, MAPK8, MAPK10, IKBKE, INSR, PRKCZ, PRKCB
Cell Cycle Regulation by BTG Family Proteins	5,29E-01	1,11E-01	CNOT7, PPP2CA, PPP2R2A, PPM1L
Renal Cell Carcinoma Signaling	5,23E-01	9,59E-02	MET, MAPK1, SOS1, RAC1, TCEB1, EP300, RAPGEF1
DNA Double-Strand Break Repair by Non-Homologous End Joining	5,18E-01	1,05E-01	DCLRE1C, MRE11A
Role of Macrophages, Fibroblasts and Endothelial Cells in Rheumatoid Arthritis	5,13E-01	7,99E-02	MAP2K4, MAPK1, FRZB, PRKCZ, PLCD1, WIF1, CAMK2A, MAP3K7, TMPRSS3, TLR7, CFB, TLR3, FZD2, KLK10, PPP3CA, CHP, WNT2B, IL6R, IL15, RAC1, IKBKE, FZD9, TCF7L1, PLCL2, IL16, HP, APC2, LEF1, PRKCB
Tryptophan Metabolism	5,1E-01	5,28E-02	FAAH, ALDH1B1, CYP7B1, ECHS1, FTSJ1, Cyp2d9 (includes others), INMT, Cyp2j5, ADH7, ALDH3A2, PRMT5, ABP1, CYP51A1
Chemokine Signaling	5,05E-01	9,46E-02	GNAI2, GNAI3, CAMK2A, MAPK1, MAPK8, PPP1R12B, PRKCB
Regulation of eIF4 and p70S6K Signaling	5,04E-01	7,58E-02	MTOR, MAPK1, PPP2CA, PPP2R2A, EIF3D, PAIP1, PPM1L, SOS1, EIF4A2, PRKCZ
B Cell Development	5,03E-01	1,08E-01	HLA-DMA, CD80, HLA-DOB, HLA-DMB
Phenylalanine Metabolism	5,03E-01	3,67E-02	FAAH, CYP7B1, HPD, ABP1
Role of Lipids/Lipid Rafts in the Pathogenesis of Influenza	5,02E-01	1,03E-01	IFNB1, Ifnz (includes others), IFNA1/IFNA13
Cardiac β-adrenergic Signaling	4,99E-01	7,95E-02	GNB1, PPP2CA, PPP2R2A, PPM1L, PDE1B, SLC8A3, PRKAR1B, PDE4B, SLC8A1, PDE4D, CACNA1A, PKIG
Myc Mediated Apoptosis Signaling	4,95E-01	9,84E-02	MAP2K4, SOS1, MAPK8, MAPK10, Ywhaq, PRKCZ
Role of MAPK Signaling in the Pathogenesis of Influenza	4,87E-01	9,46E-02	MAP2K4, CXCL10, MAPK1, MAPK8, MAPK10, IFNB1, WISP2
Cellular Effects of Sildenafil (Viagra)	4,86E-01	8E-02	PLCD1, ITPR2, ITPR3, PDE1B, PPP1R12B, PRKAR1B, PLCL2, PDE4B, PDE4D, MYL1, ACTA1, CACNA1A
Aldosterone Signaling in Epithelial Cells	4,84E-01	8,19E-02	MAPK1, HSPA1A/HSPA1B, ITPR2, DNAJC13, PLCL2, PRKCZ, DNAJB13, PLCD1, ACCN1, ITPR3, SOS1, DNAJB6, DNAJB5, PRKCB
Pentose Phosphate Pathway	4,78E-01	4,55E-02	PGM2, HIBADH, PGM5, ALDOC
D-glutamine and D-glutamate Metabolism	4,73E-01	3,7E-02	TGM4
FGF Signaling	4,66E-01	8,89E-02	MET, MAPK1, SOS1, MAPK8, RAC1, FGF22, FRS2, FGF1
Chondroitin Sulfate Biosynthesis	4,65E-01	7,81E-02	UST, CHST7, CHPF, Sult1d1, HS3ST5
Breast Cancer Regulation by Stathmin1	4,64E-01	8,17E-02	MAPK1, PPP2CA, ITPR2, PPP2R2A, RAC1, PRKCZ, GNAI2, GNB1, GNAI3, CAMK2A, TUBA3E, SOS1, ITPR3, PPM1L, PRKAR1B, ARHGEF3, PRKCB
JAK/Stat Signaling	4,58E-01	9,38E-02	PIAS3, MTOR, MAPK1, SOS1, STAT2, STAT1
Caveolar-mediated Endocytosis Signaling	4,54E-01	8,33E-02	ITGA8, HLA-B, INSR, ITGAL, ACTA1, DNM2, DYRK3
Prolactin Signaling	4,54E-01	8,75E-02	MAPK1, PRL, SOS1, STAT1, PRKCZ, EP300, PRKCB
Role of NANOG in Mammalian Embryonic Stem Cell Pluripotency	4,49E-01	8,77E-02	LIFR, MAPK1, WNT2B, SOS1, FZD9, TCF7L1, SMAD5, BMP6, FZD2, TCL1A
Keratan Sulfate Biosynthesis	4,45E-01	9,62E-02	UST, WDFY3, CHST7, Sult1d1, HS3ST5
Cysteine Metabolism	4,45E-01	5,75E-02	CARS, UST, CHST7, Sult1d1, HS3ST5
Biosynthesis of Steroids	4,45E-01	2,42E-02	CYP7B1, DHCR7, GGPS1
Phospholipase C Signaling	4,4E-01	7,69E-02	PEBP1, HDAC8, MAPK1, CD3E, FCGR2A, ITPR2, CHP, RAC1, MYL1, PRKCZ, EP300, GNB1, SOS1, ITPR3, PPP1R12B, ARHGEF3, LCP2, PPP3CA, PRKCB, ITK
Glioblastoma Multiforme Signaling	4,38E-01	7,93E-02	MAPK1, ITPR2, WNT2B, RAC1, FZD9, PLCL2, PLCD1, MTOR, SOS1, ITPR3, PDGFRA, LEF1, FZD2
FXR/RXR Activation	4,36E-01	7,92E-02	MAP2K4, PPARG, FABP6, SLC10A2, FASN, FOXA2, MAPK8, MAPK10
Altered T Cell and B Cell Signaling in Rheumatoid Arthritis	4,36E-01	8,7E-02	HLA-DMA, SPP1, CD80, IL15, TLR7, HLA-DOB, HLA-DMB, TLR3
Glycerolipid Metabolism	4,36E-01	6,21E-02	ALDH1B1, GLT8D2, ADH7, DHRS9, ALDH3A2, DGKK, MGLL, CERK, GLB1L2, AGPAT6
Xenobiotic Metabolism Signaling	4,32E-01	8,16E-02	MAP2K4, ALDH1B1, MAPK1, PPP2R2A, CHST7, PPP2CA, MAPK8, GRIP1, Sult1d1, PRKCZ, EP300, MAP3K10, GSTT2/GSTT2B, CAMK2A, UST, Ces2e, MAP3K7, ALDH3A2, PPM1L, NCOA1, MAP3K8, PNPLA6, HS3ST5, PRKCB
CDK5 Signaling	4,22E-01	8,51E-02	MAPK1, PPP2CA, PPP2R2A, PPM1L, LAMA1, PRKAR1B, GNAL, CACNA1A
Ephrin Receptor Signaling	4,21E-01	7,54E-02	EFNA2, MAPK1, KALRN, RAC1, MAP4K4, EPHA4, BCAR1, FGF1, GNAI2, GNB1, GNAI3, SORBS1, SOS1, GNAL, RAPGEF1
Glycosphingolipid Biosynthesis - Neolactoseries	4,19E-01	4,35E-02	GLT8D2, ST8SIA1, GCNT2
Neuroprotective Role of THOP1 in Alzheimer's Disease	4,11E-01	7,41E-02	PLG, HLA-E, PRKAR1B, HLA-B
HER-2 Signaling in Breast Cancer	4,07E-01	8,75E-02	SOS1, PARD6B, PARD6G, ERBB2, PARD3, PRKCZ, PRKCB
Retinoic acid Mediated Apoptosis Signaling	4,07E-01	8,7E-02	ZC3HAV1, IFNB1, Ifnz (includes others), IFNA1/IFNA13, PARP9, PARP14
PAK Signaling	3,95E-01	7,48E-02	MAP2K4, MAPK1, SOS1, MAPK8, PDGFRA, MAPK10, RAC1, MYL1
Inositol Phosphate Metabolism	3,93E-01	6,63E-02	MAP2K4, PLCD1, ISYNA1, GRK4, DAPK1, PRKX, MAPK1, MAPK8, IMPA2, MAP3K8, PLCL2, PI4KB
Endothelin-1 Signaling	3,92E-01	7,77E-02	MAPK1, ITPR2, MAPK8, PLCL2, PRKCZ, WISP2, PLCD1, GNAI2, GNAI3, ITPR3, SOS1, MAPK10, PTGER2, GNAL, PRKCB
Non-Small Cell Lung Cancer Signaling	3,92E-01	7,59E-02	MAPK1, ITPR2, SOS1, FOXO3, ITPR3, ERBB2
FcγRIIB Signaling in B Lymphocytes	3,91E-01	6,78E-02	MAP2K4, SOS1, MAPK8, MAPK10
Primary Immunodeficiency Signaling	3,91E-01	7,94E-02	ICOS, DCLRE1C, CD3E, IGHA1, TAP2
Glycolysis/Gluconeogenesis	3,85E-01	6,16E-02	ALDH1B1, PGM2, ADH7, DHRS9, ALDH3A2, PGM5, PGAM2, Gapdh (includes others), ALDOC
Virus Entry via Endocytic Pathways	3,82E-01	8E-02	RAC1, HLA-B, ITGAL, AP2S1, PRKCZ, ACTA1, DNM2, PRKCB
Ceramide Signaling	3,79E-01	8,05E-02	MAP2K4, PPP2CA, PPP2R2A, PPM1L, MAPK8, CERK, PRKCZ
Axonal Guidance Signaling	3,77E-01	7,46E-02	UNC5A, MAPK1, SEMA4F, EPHA4, BCAR1, SEMA6C, PRKCZ, GNB1, SUFU, PLXNA1, TUBA3E, NTRK1, SOS1, PRKAR1B, ERBB2, FZD2, PPP3CA, EFNA2, NRP2, KALRN, CHP, WNT2B, RAC1, FZD9, MYL1, GNAI2, GNAI3, MAG, ADAM12, BMP6, GNAL, PRKCB
Thrombin Signaling	3,77E-01	7,8E-02	MAPK1, ITPR2, PLCL2, MYL1, PRKCZ, PLCD1, GNAI2, GNB1, GNAI3, CAMK2A, ITPR3, SOS1, PPP1R12B, ARHGEF3, GNAL, PRKCB
CCR3 Signaling in Eosinophils	3,76E-01	7,87E-02	GNAI2, GNB1, GNAI3, MAPK1, ITPR2, ITPR3, PPP1R12B, RAC1, PRKCZ, PRKCB
Hepatic Fibrosis / Hepatic Stellate Cell Activation	3,72E-01	8,16E-02	MET, TGFBR2, COL1A1, CXCL9, IL6R, LAMA1, PDGFRA, IGFBP3, STAT1, IFNA1/IFNA13, MYL1, FGF1
Insulin Receptor Signaling	3,69E-01	7,97E-02	MTOR, ACCN1, MAPK1, SOS1, FOXO3, MAPK8, PRKAR1B, HLA-B, INSR, PRKCZ, RAPGEF1
Cyclins and Cell Cycle Regulation	3,66E-01	7,87E-02	CCND3, HDAC8, PPP2CA, PPP2R2A, WEE1, PPM1L, CUL1
P2Y Purigenic Receptor Signaling Pathway	3,65E-01	7,41E-02	PLCD1, GNAI2, GNB1, GNAI3, MAPK1, PRKAR1B, P2RY1, PLCL2, PRKCZ, PRKCB
Hypoxia Signaling in the Cardiovascular System	3,62E-01	8,82E-02	UBE2G2, P4HB, UBE2D2, SUMO1, UBE2L6, EP300
Inositol Metabolism	3,6E-01	5,26E-02	ALDOC
Thrombopoietin Signaling	3,58E-01	7,94E-02	MAPK1, SOS1, STAT1, PRKCZ, PRKCB
Role of IL-17F in Allergic Inflammatory Airway Diseases	3,54E-01	8,7E-02	CXCL10, MAPK1, RPS6KA1, CXCL6
Rac Signaling	3,5E-01	7,26E-02	MAP2K4, MAPK1, NCF2, MAPK8, RAC1, SH3RF1, PARD3, PRKCZ, ELK4
Granzyme A Signaling	3,49E-01	1E-01	ANP32A, EP300
Growth Hormone Signaling	3,48E-01	8E-02	MAPK1, IGFBP3, RPS6KA1, STAT1, PRKCZ, PRKCB
NRF2-mediated Oxidative Stress Response	3,47E-01	7,81E-02	MAP2K4, MAPK1, DNAJA4, MAPK8, DNAJC13, PRKCZ, DNAJB13, EP300, GSR, GSTT2/GSTT2B, MAP3K7, DNAJB6, ACTA1, DNAJB5, PRKCB
Fcγ Receptor-mediated Phagocytosis in Macrophages and Monocytes	3,45E-01	7,84E-02	VAV2, MAPK1, FCGR2A, RAC1, PRKCZ, ACTA1, LCP2, PRKCB
Role of BRCA1 in DNA Damage Response	3,43E-01	8,2E-02	POU2F1, BARD1, MRE11A, BRIP1, STAT1
Human Embryonic Stem Cell Pluripotency	3,39E-01	7,19E-02	TGFBR2, WNT2B, NTRK1, PDGFRA, KLK2, FZD9, LEF1, TCF7L1, SMAD5, BMP6, FZD2
Ascorbate and Aldarate Metabolism	3,23E-01	2,44E-02	ALDH1B1, ALDH3A2
Role of Hypercytokinemia/hyperchemokinemia in the Pathogenesis of Influenza	3,21E-01	8,89E-02	CXCL10, IL15, IFNB1, IFNA1/IFNA13
ERK/MAPK Signaling	3,15E-01	7,35E-02	PPARG, MAPK1, PPP2CA, PPP2R2A, RAC1, BCAR1, ELF3, MOS, PPM1L, SOS1, PRKAR1B, RPS6KA1, STAT1, PRKCB, RAPGEF1
G Protein Signaling Mediated by Tubby	3,12E-01	7,32E-02	GNB1, INSR, TUB
Mitochondrial Dysfunction	3,11E-01	6,29E-02	MAP2K4, SDHA, GSR, XDH, CPT1B, MAPK8, MAPK10, TRAK1, LRRK2, SNCA, PINK1
MSP-RON Signaling Pathway	3,05E-01	7,84E-02	CSF2RB, KLK2, PRKCZ, ACTA1
Sphingolipid Metabolism	3,05E-01	6,25E-02	LASS6, GLT8D2, SULF1, NEU3, SGPP1, CERK, GLB1L2
Melanocyte Development and Pigmentation Signaling	3,05E-01	7,69E-02	MAPK1, PAX3, SOS1, PRKAR1B, KIT, RPS6KA1, EP300
Tyrosine Metabolism	3,05E-01	3,35E-02	ADH7, CYP7B1, HPD, DHRS9, PRMT5, FTSJ1, ABP1
Cyanoamino Acid Metabolism	3E-01	3,12E-02	FAAH, ASPG
Sulfur Metabolism	3E-01	3,33E-02	Sult1d1, PAPSS2
LPS/IL-1 Mediated Inhibition of RXR Function	2,98E-01	7,31E-02	MAP2K4, ALDH1B1, CHST7, CPT1B, MAPK8, SLCO1A2, Sult1d1, PAPSS2, ABCB9, GSTT2/GSTT2B, FABP6, UST, MAP3K7, ALDH3A2, FABP7, HS3ST5
IL-17 Signaling	2,97E-01	8,11E-02	MAP2K4, CXCL10, MAPK1, MAP3K7, MAPK8, MAPK10
FLT3 Signaling in Hematopoietic Progenitor Cells	2,97E-01	8,11E-02	MTOR, MAPK1, SOS1, STAT2, RPS6KA1, STAT1
TR/RXR Activation	2,94E-01	7,29E-02	MTOR, HP, FASN, NCOA1, SYT2, TBL1XR1, EP300
Corticotropin Releasing Hormone Signaling	2,89E-01	6,62E-02	GNAI2, GNAI3, IVL, MAPK1, ITPR2, ITPR3, PRKAR1B, PRKCZ, PRKCB
Mitotic Roles of Polo-Like Kinase	2,87E-01	7,94E-02	PPP2CA, PPP2R2A, WEE1, PPM1L, ANAPC13
NF-κB Activation by Viruses	2,85E-01	7,32E-02	MAPK1, IKBKE, ITGAL, PRKCZ, CR2, PRKCB
IGF-1 Signaling	2,81E-01	7,48E-02	MAPK1, SOS1, FOXO3, MAPK8, IGFBP3, PRKAR1B, Ywhaq, PRKCZ
Coagulation System	2,77E-01	7,89E-02	PLG, SERPINC1, F9
IL-17A Signaling in Fibroblasts	2,77E-01	7,5E-02	MAPK1, MAP3K7, IKBKE
Systemic Lupus Erythematosus Signaling	2,68E-01	6,63E-02	MTOR, CD80, CD3E, MAPK1, HLA-E, FCGR2A, IL6R, SOS1, TLR7, HLA-B, IFNA1/IFNA13
Neuregulin Signaling	2,63E-01	6,86E-02	MTOR, MAPK1, GRB7, SOS1, ERBB2, PRKCZ, PRKCB
Pantothenate and CoA Biosynthesis	2,59E-01	3,12E-02	COASY, ILVBL
One Carbon Pool by Folate	2,59E-01	5,13E-02	DMGDH, MTHFD1
Tumoricidal Function of Hepatic Natural Killer Cells	2,41E-01	8,33E-02	SERPINB9, ITGAL
Notch Signaling	2,33E-01	6,98E-02	CNTN1, MAG, DTX2
Lysine Biosynthesis	2,03E-01	1,52E-02	TAP2
Assembly of RNA Polymerase III Complex	2,03E-01	6,67E-02	SF3A1
Fatty Acid Biosynthesis	2,03E-01	1,96E-02	FASN
Synthesis and Degradation of Ketone Bodies	2,03E-01	5,26E-02	OXCT1
